# Supplementary material for: On the Computational Design of Azobenzene-Based Multi-State Photoswitches
Source: Int J Mol Sci. 2022 Aug 4;23(15):8690. doi: 10.3390/ijms23158690 (PMC9369132; doi:10.3390/ijms23158690)
Supplement: Supplementary file 1 [file ijms-23-08690-s001.zip]

Archive with 1 entries (1 files):
- ijms-1835196-supplementary.pdf
